# Supplementary material for: Resilience and Associated Factors among Mainland Chinese Women Newly Diagnosed with Breast Cancer
Source: PLoS One. 2016 Dec 9;11(12):e0167976. doi: 10.1371/journal.pone.0167976 (PMC5148071; doi:10.1371/journal.pone.0167976)
Supplement: S1 Data — (XLS) [file pone.0167976.s001.xls]

## Sheet: S1 Data
NO	AGE	BMI	education	marriage	income	religion	Surgery type	stage	family history	days	RISCF	SSQ	MCMQMD	MCMQHB	MCMQQF	HHI
1	44	25.462	2	1	1	0	1	2	0	153	43	41	18	14	10	36
2	50	20.4491	3	1	3	0	1	2	0	50	74	47	19	19	5	47
3	38	20.5688	3	1	3	1	2	1	0	117	54	59	19	22	10	34
4	45	20.1348	1	1	1	0	1	3	0	59	68	43	13	19	8	41
5	50	29.2969	3	1	2	0	1	2	0	25	75	42	18	23	8	38
6	47	29.6875	2	1	3	0	1	2	0	61	78	47	21	17	7	36
7	36	21.3599	1	1	1	0	1	2	0	10	48	47	19	20	11	39
8	50	22.7583	1	1	3	0	1	1	0	73	45	48	21	15	12	36
9	38	24.977	1	1	1	0	1	1	0	121	58	48	28	20	6	43
10	46	19.5312	3	1	3	0	1	1	1	46	96	47	25	22	5	46
11	48	21.5139	3	1	3	0	1	2	0	140	69	56	22	21	5	37
12	40	24.1672	3	1	2	0	1	2	0	106	71	38	18	19	5	36
13	50	23.2335	1	1	1	0	1	2	0	99	40	41	12	21	10	35
14	51	25.4028	1	1	1	1	1	2	0	154	55	39	14	21	10	34
15	50	20.1951	3	1	3	0	2	2	0	6	48	49	22	21	9	34
16	44	22.1453	1	1	1	0	1	2	1	92	45	33	18	16	13	32
17	45	18.3594	3	1	2	0	1	1	0	57	57	53	19	18	6	35
18	51	25.6369	2	1	2	0	1	2	0	112	65	46	21	19	10	39
19	34	22.6003	1	1	2	0	1	2	0	104	58	48	21	18	6	36
20	42	23.03	3	2	3	0	1	2	0	181	59	49	22	19	5	46
21	42	23.4375	2	1	2	0	1	2	0	104	51	37	19	16	10	35
22	50	17.9687	3	1	3	0	1	2	0	28	60	53	20	22	7	36
23	45	25.7117	3	1	3	0	1	2	0	83	95	47	24	19	5	38
24	38	23.8751	3	1	2	1	2	2	0	154	58	48	18	16	7	37
25	60	23.6244	3	1	3	0	1	2	0	33	59	42	19	15	10	35
26	60	24.4646	3	1	2	0	1	2	0	168	45	37	23	18	12	35
27	40	20.4152	2	1	2	1	1	2	0	7	61	49	18	16	5	38
28	43	25.3906	3	1	2	0	1	2	0	34	78	54	20	17	7	36
29	55	23.4375	2	1	2	0	1	2	0	31	62	39	10	25	8	36
30	50	21.4844	1	1	2	0	2	2	1	144	58	53	23	19	11	46
31	41	19.5312	2	1	1	0	1	2	0	119	72	45	25	18	6	44
32	54	20.7031	1	1	1	0	1	1	0	105	61	36	17	18	6	36
33	55	26.3465	1	1	3	0	1	2	0	8	46	37	15	19	7	35
34	44	18.8189	1	1	1	0	1	2	0	112	48	36	14	20	6	35
35	35	18.424	2	1	2	0	1	2	0	141	78	44	21	24	8	38
36	38	22.4913	3	1	3	0	1	2	0	37	74	45	24	18	7	37
37	45	26.8923	1	1	1	0	1	2	0	99	62	40	17	18	5	39
38	50	23.9361	1	1	3	0	1	2	0	77	63	45	19	20	10	35
39	56	24.8016	1	1	1	1	1	2	0	31	39	35	14	17	11	27
40	46	19.2277	3	1	2	1	1	2	0	61	59	44	18	16	7	34
41	47	23.9361	3	1	2	0	1	1	0	14	67	39	26	21	8	39
42	44	25.3444	2	1	2	0	1	2	0	68	83	48	21	17	8	37
43	57	24.8358	2	1	2	0	1	2	0	83	54	42	16	17	7	35
44	43	21.875	3	1	3	0	1	2	0	35	53	43	25	16	12	30
45	37	23.7387	3	1	3	0	1	2	1	141	67	49	28	22	11	41
46	60	22.0604	2	1	2	1	2	1	0	435	69	55	22	18	7	37
47	45	26.1719	1	1	2	0	1	2	0	138	55	43	20	17	7	39
48	43	21.4844	1	1	1	0	1	2	0	66	52	48	20	18	8	35
49	47	26.9531	1	1	1	0	1	3	1	154	59	43	18	17	6	41
50	54	27.2932	1	1	2	0	1	3	0	62	63	46	27	17	6	39
51	43	19.5312	3	1	3	0	1	1	0	63	82	53	23	20	5	45
52	51	22.3133	1	1	3	0	1	3	0	146	51	45	17	24	9	36
53	32	20.0692	3	1	2	0	1	1	0	87	79	35	23	18	5	45
54	43	23.4375	3	1	2	0	1	2	0	90	78	56	23	19	10	43
55	57	22.3214	1	1	2	1	1	1	0	31	55	43	24	18	6	36
56	39	27.5482	1	1	2	0	1	3	0	59	55	44	18	19	9	37
57	53	27.7671	2	1	2	0	1	2	0	7	51	41	19	17	8	38
58	51	18.8189	2	1	3	0	1	2	0	31	38	40	18	10	13	36
59	53	19.1327	3	1	3	0	1	1	0	47	47	42	16	15	11	35
60	42	21.5645	3	1	3	0	1	1	0	55	75	48	22	20	6	37
61	50	26.5731	3	1	3	0	1	3	0	147	82	52	20	20	5	39
62	38	29.1363	1	1	2	0	2	1	0	24	63	46	18	21	7	36
63	42	24.4646	1	1	1	0	1	2	0	62	73	51	23	22	7	36
64	34	22.7694	1	1	2	0	1	2	0	8	55	40	18	16	12	36
65	46	23.4375	1	1	2	0	1	2	0	81	60	41	18	20	8	35
66	56	23.7332	1	1	2	0	1	2	0	7	53	46	18	18	6	36
67	62	30.863	1	1	1	0	1	2	0	80	51	41	17	17	9	34
68	48	27.6095	1	1	1	0	1	2	0	56	45	43	17	18	6	35
69	50	35.5999	1	2	1	0	1	2	0	112	40	29	17	17	7	35
70	37	25.3906	3	1	3	0	1	3	0	150	69	47	22	20	5	41
71	65	26.1719	3	1	1	0	1	1	0	108	71	36	21	22	6	37
72	50	25.1486	1	1	2	1	1	2	0	28	54	45	17	23	5	35
73	51	28.125	1	2	1	0	1	2	1	8	57	31	18	18	8	35
74	44	20.3125	1	1	3	0	1	1	0	23	52	35	22	12	10	34
75	52	25.4767	3	1	3	0	2	2	0	63	53	37	13	20	7	37
76	53	22.8624	3	2	3	0	1	1	0	105	60	37	19	17	7	36
77	53	20.1951	3	1	3	0	1	2	0	56	68	41	17	15	6	40
78	49	26.9598	1	1	1	0	1	1	0	83	57	51	19	20	6	45
79	59	18.75	1	1	2	0	1	1	0	140	59	48	12	21	5	36
80	40	26.079	3	1	2	1	1	2	0	71	82	49	18	22	7	47
81	64	24.8358	2	1	3	0	1	2	0	119	47	46	17	17	8	34
82	45	20.3428	1	1	3	0	1	2	0	70	48	35	16	20	7	33
83	60	23.03	3	2	2	1	1	1	0	231	56	51	20	19	6	34
84	55	24.6094	3	1	2	0	1	1	0	51	66	35	19	18	5	37
85	48	21.3593	1	1	2	0	1	3	0	48	56	42	14	22	5	37
86	58	25.5296	2	1	2	0	1	2	1	136	82	37	22	22	10	36
87	51	23.4375	3	1	3	1	1	2	0	115	71	41	24	19	6	34
88	56	27.8159	1	2	1	0	1	3	0	50	43	32	12	17	9	33
89	26	23.4375	1	1	2	0	1	2	0	31	53	48	21	21	13	42
90	47	26.3465	3	1	2	0	1	2	0	51	56	49	21	15	8	33
91	46	20.8325	3	1	3	0	1	2	0	24	73	40	19	17	6	43
92	40	26.2985	1	1	2	0	2	2	0	8	75	29	19	14	8	38
93	45	25.3906	3	1	3	0	1	2	0	31	64	43	20	17	11	35
94	32	23.4586	3	1	3	0	1	2	0	63	72	41	21	18	14	37
95	38	22.5827	2	1	2	0	1	2	0	185	72	48	21	21	6	38
96	54	27.5312	1	2	2	0	1	2	0	31	43	41	18	16	5	36
97	61	24.8358	2	1	2	0	1	2	0	59	51	42	19	17	7	36
98	44	23.2335	3	1	3	0	1	2	1	56	81	54	18	20	7	37
99	54	28.125	1	1	2	0	1	2	0	80	37	42	21	10	11	35
100	56	27.7344	1	1	1	0	1	3	0	65	60	47	22	19	8	43
101	57	21.4844	2	1	2	1	1	3	0	45	55	43	18	19	6	38
102	48	25.1486	1	1	1	0	1	2	0	99	42	31	16	13	9	34
103	58	24.539	1	1	1	0	1	3	0	113	47	43	16	18	6	38
104	49	33.2031	1	1	3	0	1	3	0	117	50	38	16	15	6	34
105	45	22.2656	3	1	2	0	1	2	0	90	58	48	20	17	11	35
106	53	26.0375	3	1	2	0	1	3	1	195	59	39	17	19	6	35
107	52	26.1286	1	1	2	0	1	2	0	90	59	41	10	22	5	35
108	43	23.7954	3	1	3	1	1	2	0	43	72	48	19	18	8	40
109	53	29.2969	1	1	1	0	1	1	0	19	57	47	21	19	7	37
110	55	21.3675	1	1	2	0	1	1	0	30	48	42	19	20	7	34
111	50	22.2656	3	1	3	0	1	2	0	7	56	47	15	22	6	37
112	41	21.875	1	1	2	0	1	2	0	82	60	48	25	15	11	34
113	41	21.3039	2	1	1	0	1	1	1	52	59	41	17	17	9	36
114	49	23.0469	1	2	1	0	1	1	0	129	49	36	17	17	9	34
115	53	25.1532	1	1	2	0	1	2	1	226	54	43	18	19	6	37
116	44	22.0386	1	1	2	0	1	3	0	7	56	48	15	18	11	33
117	45	18.8189	3	1	1	0	2	1	1	93	79	55	20	20	6	37
118	49	29.2969	1	1	2	0	1	2	0	130	61	52	20	20	8	39
119	43	23.5883	3	1	2	0	1	1	0	145	95	47	19	20	5	48
120	46	24.2187	1	1	3	0	1	1	0	83	57	40	15	19	6	34
121	47	26.6667	1	1	3	0	1	3	0	117	41	34	11	17	9	33
122	40	25.71	1	1	1	0	1	2	0	109	57	44	15	17	7	36
123	41	24.6094	1	1	1	0	1	2	0	103	58	48	18	21	5	35
124	55	26.0375	1	2	2	0	1	2	0	111	59	41	17	20	7	37
125	59	26.7094	1	1	2	0	1	2	0	111	51	41	15	18	7	35
126	33	17.5781	3	1	3	0	1	2	0	123	61	56	21	17	11	37
127	62	25.3906	2	1	2	0	1	1	0	78	63	38	18	18	7	38
128	52	25.8166	2	1	2	0	1	2	0	125	46	48	17	18	6	36
129	51	30.1162	2	2	3	0	1	2	0	150	66	34	14	20	6	35
130	50	26.6728	1	1	2	0	1	1	0	31	58	50	18	21	7	36
131	44	23.8754	1	1	2	1	1	1	0	164	83	44	19	17	5	37
132	46	21.9713	3	1	3	0	2	3	0	420	80	45	21	18	11	44
133	51	23.4375	3	1	1	0	1	2	0	94	86	38	24	18	13	35
134	49	27.3437	3	1	2	0	1	2	0	23	71	51	20	19	9	42
135	29	24.6548	1	1	1	1	1	2	0	128	69	49	19	21	5	37
136	40	29.3848	3	1	2	0	1	2	0	141	85	41	20	17	6	44
137	35	23.7253	1	1	2	0	1	2	0	118	73	40	21	15	10	36
138	43	25.3906	1	1	2	1	1	2	0	42	64	51	24	17	7	44
139	29	24.5578	2	1	1	0	1	1	0	33	78	51	21	23	5	43
140	45	21.1927	3	1	2	0	1	2	0	148	63	55	21	20	9	35
141	44	21.5019	1	2	1	0	1	2	0	66	91	23	14	24	10	43
142	47	26.7759	1	1	1	0	1	2	0	84	39	31	13	14	11	29
143	54	32.0461	1	1	3	0	1	2	1	45	55	35	18	15	8	34
144	45	24.3418	3	1	3	1	1	3	0	99	60	50	21	18	8	33
145	38	19.721	2	1	2	0	1	2	0	112	69	40	19	21	14	33
146	43	29.5858	1	1	1	0	1	2	0	30	60	51	21	19	6	36
147	56	20.7008	3	1	3	0	1	2	0	129	58	48	17	20	7	36
148	64	25.2994	2	1	2	1	1	2	1	105	64	48	19	20	10	39
149	45	25.2363	1	1	2	1	1	2	0	12	53	51	17	16	9	33
150	49	23.4375	3	2	2	0	1	1	0	145	60	33	16	14	8	33
151	38	29.4076	3	1	2	0	1	3	1	93	71	58	26	16	5	46
152	29	19.6283	1	1	2	0	1	1	0	93	50	48	19	16	5	35
153	50	24.1672	1	1	1	0	1	1	0	45	67	47	23	19	5	36
154	51	25.6369	2	1	1	1	1	3	0	187	67	55	28	20	6	45
155	42	20.83	2	1	2	0	1	2	0	62	63	41	20	17	6	35
156	46	19.563	2	2	2	1	1	2	0	32	83	28	21	18	10	35
157	60	28.3987	1	1	1	0	1	2	0	28	52	41	16	17	10	35
158	65	22.0317	3	1	1	0	1	2	0	9	58	42	15	16	8	35
159	45	22.3757	3	1	2	1	1	2	0	97	91	46	22	20	5	47
160	54	21.3675	3	1	3	0	1	3	0	85	45	41	20	18	8	36
161	37	22.5827	2	1	2	0	2	3	0	19	76	32	20	17	7	39
162	49	23.4375	1	1	2	0	1	2	0	50	51	46	14	19	7	34
163	60	27.5482	2	1	2	1	1	2	0	94	70	47	10	14	5	39
164	48	24.7676	1	1	1	1	1	2	0	69	51	39	16	15	6	33
165	45	27.3437	3	1	2	0	1	1	0	20	41	48	13	15	7	33
166	59	26.5625	1	1	2	0	1	2	0	10	45	43	17	15	7	33
167	51	26.0375	1	1	2	0	1	2	0	58	62	41	15	18	10	34
168	46	22.1003	3	1	2	0	1	1	0	50	88	48	21	20	6	48
169	58	23.634	2	1	1	0	1	1	0	57	66	42	21	17	5	40
170	67	26.0375	1	1	2	0	1	1	0	45	61	41	13	18	7	36
171	50	24.4646	1	1	1	1	1	1	0	46	46	42	15	16	7	30
172	43	25.7117	2	1	2	0	1	1	0	46	55	47	17	18	6	36
173	35	22.1003	1	1	2	0	1	2	0	97	58	43	19	20	6	35
174	47	26.6728	2	1	2	1	2	2	1	44	61	38	18	17	10	40
175	40	25	2	1	1	0	2	1	0	281	77	42	27	21	7	40
176	47	26.0375	1	1	2	0	1	1	0	71	46	39	18	20	8	35
177	34	20.061	2	1	1	0	2	2	0	105	86	45	23	19	9	35
178	47	27.9904	1	1	1	1	1	2	0	77	41	41	13	16	8	36
179	42	23.5883	1	1	1	1	1	2	1	115	56	51	22	19	11	35
180	41	23.833	1	1	2	1	1	1	0	21	67	40	22	20	10	34
181	52	24.5243	2	1	3	0	1	3	0	483	64	45	19	19	8	34
182	46	25.9516	2	1	3	0	1	2	0	59	60	39	15	17	5	36
183	43	25.6369	1	2	2	0	1	2	0	36	65	48	17	17	6	41
184	47	20.3125	3	1	3	0	1	1	0	87	60	48	17	22	5	35
185	59	21.6441	1	1	3	0	1	2	0	58	60	50	18	19	7	36
186	44	23.9188	1	1	2	1	1	1	0	67	56	53	17	19	8	35
187	44	17.5278	1	1	1	1	1	2	0	26	42	37	12	14	10	34
188	49	21.2585	3	1	3	1	1	3	0	150	63	54	17	18	9	36
189	37	20.83	3	1	1	0	1	2	0	98	64	41	15	20	5	37
190	38	20.3223	3	1	2	0	2	2	0	19	56	45	16	17	7	39
191	30	25.9107	1	1	1	0	1	2	0	10	58	43	16	18	5	36
192	54	23.4221	2	1	2	0	1	3	0	52	78	39	22	16	12	37
193	47	28.125	1	1	1	0	1	2	0	85	46	43	13	17	6	37
194	53	28.1337	1	1	1	0	1	2	0	101	49	47	16	16	7	35
195	61	23.7332	1	1	2	0	1	2	0	64	48	45	14	16	6	36
196	57	23.7387	3	1	3	0	1	2	0	194	53	44	18	19	8	36
197	53	19.7055	2	1	2	0	1	2	0	29	50	35	15	15	5	36
198	52	21.6311	3	1	3	0	1	2	0	37	65	49	16	19	5	37
199	50	25.3906	2	1	3	0	1	1	0	37	63	42	15	22	7	36
200	42	22.3081	1	1	1	0	1	2	0	52	45	37	19	22	12	35
201	51	23.0469	1	1	2	1	1	2	0	122	64	43	17	17	5	36
202	41	19.9184	2	1	2	0	1	2	0	98	71	43	20	19	9	38
203	33	21.4844	3	1	2	0	2	1	1	84	75	42	22	16	5	39
204	44	27.8159	3	2	3	1	2	2	0	92	73	46	19	21	6	48
205	44	23.634	2	1	2	0	1	2	0	116	59	44	17	22	9	36
206	52	25.6369	2	1	2	0	1	1	0	78	52	26	14	17	10	35
207	29	19.0311	3	2	1	0	1	2	0	41	63	39	23	18	9	42
208	56	25.9107	2	1	2	0	1	2	0	43	64	42	18	16	6	38
209	57	21.83	1	1	2	0	1	2	0	175	59	44	16	18	7	37
210	45	23.3844	1	1	1	0	1	2	0	131	59	35	18	20	10	33
211	45	18.6709	2	1	2	0	1	2	0	117	70	43	19	19	9	36
212	42	24.0882	2	1	3	0	1	1	0	96	59	42	16	18	6	38
213	45	21.3039	3	1	2	0	1	2	0	9	51	48	20	13	7	34
